# Supplementary material for: Orthogonal Inverse-Electron-Demand Cycloaddition Reactions Controlled by Frontier Molecular Orbital Interactions
Source: Org Lett. 2023 Aug 17;25(34):6340–5. doi: 10.1021/acs.orglett.3c02265 (PMC10476241; doi:10.1021/acs.orglett.3c02265)
Supplement: Supplementary file 1 — ol3c02265_si_001.zip [file ol3c02265_si_001.zip]

Archive with 27 entries (24 files):
- coordinates/
- coordinates/gasphase/
- coordinates/gasphase/BCN-TCK-TS.xyz
- coordinates/gasphase/BCN.xyz
- coordinates/gasphase/MeNC-TCK-TS.xyz
- coordinates/gasphase/MeNC.xyz
- coordinates/gasphase/TCK.xyz
- coordinates/water/
- coordinates/water/BCN.xyz
- coordinates/water/BCN_DFP_IM1.xyz
- coordinates/water/BCN_DFP_P.xyz
- coordinates/water/BCN_DFP_TS1.xyz
- coordinates/water/BCN_DFP_TS2.xyz
- coordinates/water/BCN_TCK_TS.xyz
- coordinates/water/MeNC.xyz
- coordinates/water/MeNC_DFP_IM1.xyz
- coordinates/water/MeNC_DFP_IM2.xyz
- coordinates/water/MeNC_DFP_P.xyz
- coordinates/water/MeNC_DFP_TS1.xyz
- coordinates/water/MeNC_DFP_TS2.xyz
- coordinates/water/MeNC_DFP_TS3.xyz
- coordinates/water/MeNC_TCK_IM1.xyz
- coordinates/water/MeNC_TCK_P.xyz
- coordinates/water/MeNC_TCK_TS1.xyz
- coordinates/water/MeNC_TCK_TS2.xyz
- coordinates/water/N2.xyz
- coordinates/water/TCK.xyz
