# Supplementary material for: Orthogonal Inverse-Electron-Demand Cycloaddition Reactions Controlled by Frontier Molecular Orbital Interactions
Source: Org Lett. 2023 Aug 17;25(34):6340–5. doi: 10.1021/acs.orglett.3c02265 (PMC10476241; doi:10.1021/acs.orglett.3c02265)
Supplement: Supplementary file 1 — ol3c02265_si_001.zip [file ol3c02265_si_001.zip › coordinates/gasphase/BCN-TCK-TS.xyz]

38
C16H16O2Cl4
C       -1.316597000     -0.284593000     -0.991058000
C       -1.140584000      1.114816000     -0.398441000
C       -1.160771000     -1.102613000      0.295394000
C        3.997662000     -0.905942000     -0.242934000
C        3.305587000     -1.419935000      1.002157000
C        1.863353000      1.866449000     -0.360713000
C        1.820248000     -1.765790000      0.768231000
C        1.147517000      0.628735000     -0.025672000
C        1.133240000     -0.541123000      0.337718000
H        3.828014000     -2.316611000      1.351978000
H        1.370764000     -2.173095000      1.678526000
H        1.780001000      2.064027000     -1.434595000
H        3.371664000     -0.681147000      1.805812000
H        1.428732000      2.727704000      0.154876000
H        1.724714000     -2.535216000     -0.005077000
C        4.014810000      0.538115000     -0.691634000
H        3.996540000      0.655571000     -1.771604000
C        3.342410000      1.682021000      0.038275000
H        3.886459000      2.607531000     -0.178020000
H        3.397551000      1.527439000      1.119485000
C        5.263825000     -0.097818000     -0.142150000
H        5.560059000      0.208698000      0.855628000
H        6.087043000     -0.315145000     -0.810034000
H        3.969492000     -1.614235000     -1.066323000
C       -1.504483000      1.061974000      0.913950000
C       -1.518728000     -0.305165000      1.341592000
Cl      -1.187468000      2.494195000     -1.413371000
Cl      -1.252602000     -2.815218000      0.256441000
Cl      -1.697295000      2.400811000      1.958506000
Cl      -1.737773000     -0.806539000      2.960743000
O       -0.465421000     -0.651821000     -2.028722000
O       -2.639089000     -0.383181000     -1.479412000
C       -1.234612000     -0.806202000     -3.219785000
H       -1.254922000      0.135788000     -3.774787000
H       -0.774387000     -1.590347000     -3.818358000
C       -2.603179000     -1.161301000     -2.669733000
H       -3.434269000     -0.849634000     -3.299796000
H       -2.682223000     -2.226313000     -2.433224000
