# Supplementary material for: Orthogonal Inverse-Electron-Demand Cycloaddition Reactions Controlled by Frontier Molecular Orbital Interactions
Source: Org Lett. 2023 Aug 17;25(34):6340–5. doi: 10.1021/acs.orglett.3c02265 (PMC10476241; doi:10.1021/acs.orglett.3c02265)
Supplement: Supplementary file 1 — ol3c02265_si_001.zip [file ol3c02265_si_001.zip › coordinates/gasphase/BCN.xyz]

21
C9H12
C       -0.758186000      1.096233000     -0.436721000
C        0.758283000      1.096170000     -0.436721000
C       -0.601531000     -1.762178000     -0.152596000
C        1.658360000      0.289744000      0.480778000
C        0.601375000     -1.762218000     -0.152601000
C        1.924390000     -1.148017000     -0.033052000
H       -1.178451000      1.218471000     -1.431479000
H        2.611403000      0.818242000      0.590695000
H        1.178558000      1.218371000     -1.431479000
H        1.213644000      0.219810000      1.477484000
H        2.431759000     -1.121187000     -1.001738000
H        2.573016000     -1.687426000      0.660496000
C       -1.658332000      0.289884000      0.480777000
H       -2.611329000      0.818466000      0.590696000
H       -1.213622000      0.219910000      1.477484000
C       -1.924490000     -1.147853000     -0.033052000
H       -2.573171000     -1.687201000      0.660492000
H       -2.431851000     -1.120978000     -1.001741000
C        0.000099000      2.291743000      0.075543000
H        0.000105000      2.432144000      1.151595000
H        0.000137000      3.210329000     -0.496636000
