# Supplementary material for: Orthogonal Inverse-Electron-Demand Cycloaddition Reactions Controlled by Frontier Molecular Orbital Interactions
Source: Org Lett. 2023 Aug 17;25(34):6340–5. doi: 10.1021/acs.orglett.3c02265 (PMC10476241; doi:10.1021/acs.orglett.3c02265)
Supplement: Supplementary file 1 — ol3c02265_si_001.zip [file ol3c02265_si_001.zip › coordinates/gasphase/MeNC-TCK-TS.xyz]

23
C9NH7O2Cl4
C       -1.166714000      0.048330000     -0.122784000
C        0.033193000      0.983370000     -0.356623000
C       -0.300726000     -1.122005000      0.336865000
C        0.463756000      0.683472000      1.421391000
N        1.179878000      1.131152000      2.231918000
C        1.992093000      1.387611000      3.370420000
H        2.025396000      0.507452000      4.013627000
H        2.999666000      1.643119000      3.043950000
H        1.572701000      2.228693000      3.921206000
O       -2.076758000      0.486948000      0.835078000
O       -1.872212000     -0.185641000     -1.308417000
C        0.831228000     -1.111766000     -0.481373000
C        1.025076000      0.182949000     -0.972042000
C       -3.260435000     -0.194721000     -0.994096000
C       -3.312053000      0.765430000      0.180868000
Cl      -1.019923000     -2.538455000      0.997903000
Cl      -0.234356000      2.643875000     -0.751741000
Cl       1.949976000     -2.398208000     -0.637924000
Cl       2.465607000      0.777501000     -1.682835000
H       -3.335117000      1.807615000     -0.149820000
H       -4.118397000      0.570333000      0.885300000
H       -3.809718000      0.139779000     -1.872154000
H       -3.576593000     -1.201649000     -0.706451000
