# Supplementary material for: Orthogonal Inverse-Electron-Demand Cycloaddition Reactions Controlled by Frontier Molecular Orbital Interactions
Source: Org Lett. 2023 Aug 17;25(34):6340–5. doi: 10.1021/acs.orglett.3c02265 (PMC10476241; doi:10.1021/acs.orglett.3c02265)
Supplement: Supplementary file 1 — ol3c02265_si_001.zip [file ol3c02265_si_001.zip › coordinates/gasphase/MeNC.xyz]

6
C2NH3
C       -1.479397000     -0.000012000     -0.000009000
N       -0.313507000      0.000025000      0.000013000
C        1.108990000     -0.000004000     -0.000004000
H        1.472307000     -0.488573000      0.903224000
H        1.472300000     -0.537975000     -0.874713000
H        1.472386000      1.026472000     -0.028527000
