# Supplementary material for: Orthogonal Inverse-Electron-Demand Cycloaddition Reactions Controlled by Frontier Molecular Orbital Interactions
Source: Org Lett. 2023 Aug 17;25(34):6340–5. doi: 10.1021/acs.orglett.3c02265 (PMC10476241; doi:10.1021/acs.orglett.3c02265)
Supplement: Supplementary file 1 — ol3c02265_si_001.zip [file ol3c02265_si_001.zip › coordinates/gasphase/TCK.xyz]

17
C7H4O2Cl4
C       -0.965926000     -0.000005000      0.000011000
C        0.000935000     -1.184181000     -0.000039000
C        0.000926000      1.184179000      0.000041000
C        1.256929000     -0.748289000     -0.000040000
C        1.256923000      0.748297000      0.000013000
Cl      -0.585105000      2.781168000      0.000107000
Cl      -0.585083000     -2.781175000     -0.000091000
Cl       2.685939000      1.678059000      0.000031000
Cl       2.685952000     -1.678040000     -0.000092000
O       -1.775868000      0.000040000     -1.133997000
O       -1.775845000     -0.000057000      1.134036000
C       -3.151948000      0.000050000      0.767808000
C       -3.151964000     -0.000060000     -0.767742000
H       -3.622564000     -0.891803000     -1.183664000
H       -3.622704000      0.891550000     -1.183788000
H       -3.622684000     -0.891558000      1.183864000
H       -3.622537000      0.891795000      1.183739000
