# Supplementary material for: Orthogonal Inverse-Electron-Demand Cycloaddition Reactions Controlled by Frontier Molecular Orbital Interactions
Source: Org Lett. 2023 Aug 17;25(34):6340–5. doi: 10.1021/acs.orglett.3c02265 (PMC10476241; doi:10.1021/acs.orglett.3c02265)
Supplement: Supplementary file 1 — ol3c02265_si_001.zip [file ol3c02265_si_001.zip › coordinates/water/BCN.xyz]

21
C9H12
C       -0.758907000      1.096246000     -0.439457000
C        0.758934000      1.096228000     -0.439457000
C       -0.602997000     -1.762562000     -0.156500000
C        1.652520000      0.289116000      0.483607000
C        0.602954000     -1.762571000     -0.156504000
C        1.927222000     -1.146191000     -0.031689000
H       -1.182339000      1.221981000     -1.432361000
H        2.608489000      0.810752000      0.596490000
H        1.182369000      1.221954000     -1.432361000
H        1.200951000      0.220662000      1.477240000
H        2.436539000     -1.116249000     -0.998604000
H        2.572058000     -1.685808000      0.664357000
C       -1.652512000      0.289155000      0.483606000
H       -2.608470000      0.810814000      0.596489000
H       -1.200946000      0.220691000      1.477240000
C       -1.927250000     -1.146145000     -0.031689000
H       -2.572103000     -1.685745000      0.664354000
H       -2.436562000     -1.116191000     -0.998606000
C        0.000028000      2.290806000      0.076363000
H        0.000029000      2.423723000      1.153721000
H        0.000038000      3.208928000     -0.497638000
