# Supplementary material for: Orthogonal Inverse-Electron-Demand Cycloaddition Reactions Controlled by Frontier Molecular Orbital Interactions
Source: Org Lett. 2023 Aug 17;25(34):6340–5. doi: 10.1021/acs.orglett.3c02265 (PMC10476241; doi:10.1021/acs.orglett.3c02265)
Supplement: Supplementary file 1 — ol3c02265_si_001.zip [file ol3c02265_si_001.zip › coordinates/water/BCN_DFP_IM1.xyz]

50
C24N2H22F2
C        0.082351000     -1.064522000     -0.495523000
C       -1.046809000     -0.805304000      0.521498000
C        1.193510000     -0.708358000      0.516778000
N       -0.496856000     -1.728835000      1.612187000
N        0.729673000     -1.674940000      1.609507000
F        0.043021000     -0.302402000     -1.604739000
F        0.138497000     -2.341987000     -0.946359000
C        2.609450000     -0.902249000      0.074680000
C        3.099494000     -0.101033000     -0.962314000
C        3.433239000     -1.878136000      0.634317000
C        4.396490000     -0.274027000     -1.430317000
H        2.464428000      0.665296000     -1.396036000
C        4.735419000     -2.043884000      0.167199000
H        3.064739000     -2.507016000      1.434302000
C        5.218861000     -1.246110000     -0.864299000
H        4.766386000      0.352293000     -2.233568000
H        5.370074000     -2.801627000      0.611617000
H        6.231805000     -1.378769000     -1.225987000
C       -2.449461000     -1.100715000      0.098415000
C       -3.159902000     -2.192934000      0.595728000
C       -3.045049000     -0.268927000     -0.854588000
C       -4.456924000     -2.441120000      0.152238000
H       -2.707522000     -2.846711000      1.330260000
C       -4.337521000     -0.522533000     -1.298808000
H       -2.493435000      0.576882000     -1.252033000
C       -5.047933000     -1.608935000     -0.792989000
H       -5.003999000     -3.288962000      0.547648000
H       -4.789933000      0.128663000     -2.037485000
H       -6.057279000     -1.805189000     -1.135338000
C        0.569586000      3.245868000     -0.427817000
C        1.072109000      3.194890000      0.996285000
C       -1.631754000      1.647308000      1.385443000
C        1.585376000      1.789444000      1.358974000
C       -0.656769000      0.603286000      0.936381000
C        0.684925000      0.665937000      0.934037000
H        1.899700000      3.897482000      1.131275000
H        1.752123000      1.719727000      2.440623000
H       -2.576631000      1.163582000      1.642285000
H        0.282276000      3.513876000      1.679953000
H       -1.242550000      2.077605000      2.310933000
H        2.563649000      1.646476000      0.893990000
C       -0.887204000      3.007974000     -0.729130000
H       -1.073827000      2.434162000     -1.631484000
C       -1.910989000      2.800631000      0.374725000
H       -2.880005000      2.625295000     -0.098865000
H       -2.016469000      3.721056000      0.953226000
C       -0.282261000      4.376173000     -0.932130000
H       -0.569520000      5.138277000     -0.215516000
H       -0.116939000      4.733223000     -1.940810000
H        1.260137000      2.823962000     -1.153682000
