# Supplementary material for: Orthogonal Inverse-Electron-Demand Cycloaddition Reactions Controlled by Frontier Molecular Orbital Interactions
Source: Org Lett. 2023 Aug 17;25(34):6340–5. doi: 10.1021/acs.orglett.3c02265 (PMC10476241; doi:10.1021/acs.orglett.3c02265)
Supplement: Supplementary file 1 — ol3c02265_si_001.zip [file ol3c02265_si_001.zip › coordinates/water/BCN_DFP_P.xyz]

48
C24H22F2
C       -0.009338000     -1.483754000      0.096991000
F       -0.011884000     -2.107909000     -1.123031000
F       -0.014355000     -2.517622000      1.010081000
C        1.201648000     -0.594680000      0.281929000
C        0.753894000      0.620888000      0.645009000
C        1.562140000      1.830659000      0.983732000
H        2.582173000      1.523271000      1.216475000
H        1.150288000      2.287008000      1.888630000
C        1.558561000      2.884705000     -0.159337000
C        0.780389000      4.131551000      0.194665000
C        0.035408000      4.905233000     -0.861082000
C       -0.726238000      4.141359000      0.189954000
C       -1.518992000      2.905441000     -0.170872000
H       -1.116928000      2.455676000     -1.082720000
H       -2.546333000      3.198651000     -0.404189000
C       -1.547961000      1.850596000      0.971367000
C       -0.752411000      0.629705000      0.641170000
C       -1.211772000     -0.582180000      0.279670000
C       -2.583779000     -1.044557000      0.029574000
C       -3.516987000     -0.195114000     -0.583517000
C       -4.816130000     -0.625181000     -0.827352000
C       -5.205524000     -1.915644000     -0.477408000
C       -4.281893000     -2.775629000      0.110848000
C       -2.982398000     -2.348206000      0.360339000
H       -2.279387000     -3.027977000      0.825707000
H       -4.573030000     -3.784549000      0.379306000
H       -6.217590000     -2.251458000     -0.670575000
H       -5.521719000      0.045983000     -1.303188000
H       -3.215354000      0.798144000     -0.895973000
H       -2.574320000      1.556839000      1.193278000
H       -1.140190000      2.301281000      1.881002000
H       -1.179221000      4.741361000      0.972925000
H        0.042348000      5.986950000     -0.817358000
H        0.035151000      4.484614000     -1.861129000
H        1.235403000      4.726062000      0.980682000
H        1.156979000      2.440389000     -1.074103000
H        2.591746000      3.162930000     -0.385094000
C        2.569405000     -1.068336000      0.031030000
C        3.512267000     -0.220444000     -0.569387000
C        4.807573000     -0.660008000     -0.816330000
C        5.183462000     -1.958665000     -0.482309000
C        4.250276000     -2.816771000      0.093548000
C        2.954581000     -2.379784000      0.346454000
H        2.243930000     -3.058494000      0.801763000
H        4.530970000     -3.831882000      0.349446000
H        6.192507000     -2.301981000     -0.678082000
H        5.520492000      0.010262000     -1.282435000
H        3.221168000      0.779595000     -0.869944000
