# Supplementary material for: Orthogonal Inverse-Electron-Demand Cycloaddition Reactions Controlled by Frontier Molecular Orbital Interactions
Source: Org Lett. 2023 Aug 17;25(34):6340–5. doi: 10.1021/acs.orglett.3c02265 (PMC10476241; doi:10.1021/acs.orglett.3c02265)
Supplement: Supplementary file 1 — ol3c02265_si_001.zip [file ol3c02265_si_001.zip › coordinates/water/BCN_DFP_TS1.xyz]

50
C24N2H22F2
C        0.000027000     -1.432337000      0.436197000
C        1.145361000     -1.199204000     -0.537785000
C       -1.145317000     -1.199231000     -0.537782000
N        0.677938000     -1.411796000     -1.753813000
N       -0.677890000     -1.411813000     -1.753812000
F        0.000025000     -0.750165000      1.598095000
F        0.000042000     -2.756225000      0.807237000
C       -2.566300000     -1.291949000     -0.194965000
C       -2.965682000     -1.443742000      1.136909000
C       -3.535633000     -1.199466000     -1.201760000
C       -4.318466000     -1.514694000      1.454216000
H       -2.229577000     -1.509983000      1.929187000
C       -4.882844000     -1.266622000     -0.877814000
H       -3.225557000     -1.067013000     -2.231331000
C       -5.277752000     -1.424800000      0.450730000
H       -4.620597000     -1.637745000      2.487346000
H       -5.628273000     -1.192353000     -1.660715000
H       -6.331010000     -1.475397000      0.700709000
C        2.566348000     -1.291882000     -0.194967000
C        2.965729000     -1.443657000      1.136908000
C        3.535680000     -1.199397000     -1.201762000
C        4.318513000     -1.514594000      1.454218000
H        2.229622000     -1.509889000      1.929184000
C        4.882892000     -1.266543000     -0.877813000
H        3.225603000     -1.066964000     -2.231334000
C        5.277799000     -1.424706000      0.450731000
H        4.620644000     -1.637630000      2.487350000
H        5.628322000     -1.192281000     -1.660714000
H        6.331057000     -1.475297000      0.700712000
C       -0.756993000      3.728331000      0.697787000
C       -1.612319000      3.251775000     -0.456933000
C        1.902774000      1.737810000     -0.413864000
C       -1.902833000      1.737738000     -0.413863000
C        0.615298000      1.028890000     -0.472282000
C       -0.615330000      1.028865000     -0.472281000
H       -2.570332000      3.780494000     -0.434438000
H       -2.543805000      1.445248000     -1.249647000
H        2.431577000      1.474052000      0.508336000
H       -1.134992000      3.495155000     -1.409790000
H        2.543752000      1.445353000     -1.249654000
H       -2.431620000      1.473969000      0.508343000
C        0.756853000      3.728358000      0.697793000
H        1.195360000      3.523796000      1.670393000
C        1.612205000      3.251837000     -0.456922000
H        2.570199000      3.780589000     -0.434416000
H        1.134878000      3.495208000     -1.409782000
C       -0.000093000      5.026104000      0.598184000
H       -0.000097000      5.505807000     -0.375359000
H       -0.000109000      5.702604000      1.443343000
H       -1.195499000      3.523754000      1.670384000
