# Supplementary material for: Orthogonal Inverse-Electron-Demand Cycloaddition Reactions Controlled by Frontier Molecular Orbital Interactions
Source: Org Lett. 2023 Aug 17;25(34):6340–5. doi: 10.1021/acs.orglett.3c02265 (PMC10476241; doi:10.1021/acs.orglett.3c02265)
Supplement: Supplementary file 1 — ol3c02265_si_001.zip [file ol3c02265_si_001.zip › coordinates/water/BCN_DFP_TS2.xyz]

50
C24N2H22F2
C        0.089361000     -1.067893000      0.492479000
C        1.228193000     -0.544308000     -0.381274000
C       -1.065043000     -0.646909000     -0.416849000
N        0.726239000     -1.611737000     -1.727685000
N       -0.444032000     -1.665053000     -1.738747000
F        0.051067000     -0.454893000      1.707924000
F        0.137863000     -2.395362000      0.775937000
C       -2.467096000     -1.032019000     -0.126763000
C       -2.878830000     -1.345766000      1.171459000
C       -3.394186000     -1.086953000     -1.171863000
C       -4.203385000     -1.694736000      1.419211000
H       -2.173957000     -1.313589000      1.994005000
C       -4.716019000     -1.436562000     -0.920068000
H       -3.074942000     -0.861725000     -2.183402000
C       -5.124266000     -1.739042000      0.376835000
H       -4.513126000     -1.933601000      2.429829000
H       -5.426096000     -1.476494000     -1.737777000
H       -6.154497000     -2.012312000      0.572690000
C        2.645196000     -0.830030000     -0.066202000
C        3.035232000     -1.311971000      1.185945000
C        3.612660000     -0.633470000     -1.056964000
C        4.377429000     -1.576154000      1.445353000
H        2.301178000     -1.476453000      1.966118000
C        4.950630000     -0.902809000     -0.795938000
H        3.309520000     -0.273847000     -2.034890000
C        5.336330000     -1.372638000      0.457961000
H        4.671213000     -1.944301000      2.421292000
H        5.691825000     -0.748749000     -1.571336000
H        6.379730000     -1.582502000      0.662093000
C       -0.953036000      2.908376000      1.051587000
C       -1.965257000      2.751182000     -0.075823000
C        1.570608000      1.943967000     -1.126460000
C       -1.573706000      1.786774000     -1.229791000
C        0.717463000      0.759584000     -0.761655000
C       -0.656301000      0.688976000     -0.795409000
H       -2.897963000      2.394177000      0.368521000
H       -2.485208000      1.364073000     -1.654108000
H        2.568081000      1.780848000     -0.711340000
H       -2.187918000      3.723861000     -0.521027000
H        1.695079000      1.990666000     -2.214477000
H       -1.087173000      2.344345000     -2.031265000
C        0.505867000      3.198836000      0.802746000
H        1.187956000      2.727640000      1.505777000
C        1.045480000      3.298985000     -0.605000000
H        1.879635000      4.006192000     -0.633681000
H        0.277032000      3.707882000     -1.263739000
C       -0.381298000      4.266055000      1.378196000
H       -0.666802000      5.077098000      0.716450000
H       -0.249223000      4.544673000      2.416073000
H       -1.136307000      2.263071000      1.904206000
