# Supplementary material for: Orthogonal Inverse-Electron-Demand Cycloaddition Reactions Controlled by Frontier Molecular Orbital Interactions
Source: Org Lett. 2023 Aug 17;25(34):6340–5. doi: 10.1021/acs.orglett.3c02265 (PMC10476241; doi:10.1021/acs.orglett.3c02265)
Supplement: Supplementary file 1 — ol3c02265_si_001.zip [file ol3c02265_si_001.zip › coordinates/water/BCN_TCK_TS.xyz]

38
C16H16O2Cl4
C       -1.349097000      0.315644000      0.964500000
C       -1.141046000     -1.103549000      0.428044000
C       -1.162361000      1.086914000     -0.348456000
C        3.999085000      0.933455000      0.262097000
C        3.314902000      1.394855000     -1.007838000
C        1.872311000     -1.842591000      0.459228000
C        1.828163000      1.750816000     -0.799496000
C        1.154904000     -0.615255000      0.084321000
C        1.140095000      0.542716000     -0.320801000
H        3.831611000      2.281826000     -1.388421000
H        1.386433000      2.113140000     -1.732026000
H        1.789123000     -2.012711000      1.537614000
H        3.390199000      0.623963000     -1.779670000
H        1.445046000     -2.717498000     -0.038747000
H        1.730622000      2.555237000     -0.063160000
C        4.016770000     -0.495523000      0.761368000
H        3.996203000     -0.579003000      1.844451000
C        3.352035000     -1.662183000      0.060942000
H        3.890970000     -2.581704000      0.311143000
H        3.414833000     -1.538269000     -1.023563000
C        5.267025000      0.123572000      0.194388000
H        5.563364000     -0.217484000     -0.792484000
H        6.085341000      0.366290000      0.860446000
H        3.968152000      1.672782000      1.057630000
C       -1.473446000     -1.101937000     -0.893731000
C       -1.487913000      0.247242000     -1.372049000
Cl      -1.200379000     -2.448152000      1.487947000
Cl      -1.266158000      2.798093000     -0.380492000
Cl      -1.622934000     -2.481900000     -1.894284000
Cl      -1.662519000      0.684658000     -3.017144000
O       -0.535068000      0.730237000      2.017323000
O       -2.688233000      0.420127000      1.407725000
C       -1.352210000      0.920368000      3.187049000
H       -1.380670000     -0.003627000      3.767881000
H       -0.919148000      1.728972000      3.771041000
C       -2.696407000      1.248222000      2.580907000
H       -3.544280000      0.952523000      3.194272000
H       -2.774396000      2.300170000      2.297897000
