# Supplementary material for: Orthogonal Inverse-Electron-Demand Cycloaddition Reactions Controlled by Frontier Molecular Orbital Interactions
Source: Org Lett. 2023 Aug 17;25(34):6340–5. doi: 10.1021/acs.orglett.3c02265 (PMC10476241; doi:10.1021/acs.orglett.3c02265)
Supplement: Supplementary file 1 — ol3c02265_si_001.zip [file ol3c02265_si_001.zip › coordinates/water/MeNC.xyz]

6
C2NH3
C       -1.478500000     -0.000011000     -0.000019000
N       -0.316175000      0.000019000      0.000027000
C        1.113487000     -0.000023000     -0.000011000
H        1.467769000     -1.011758000     -0.184517000
H        1.467778000      0.665718000     -0.783903000
H        1.467760000      0.346106000      0.968409000
