# Supplementary material for: Orthogonal Inverse-Electron-Demand Cycloaddition Reactions Controlled by Frontier Molecular Orbital Interactions
Source: Org Lett. 2023 Aug 17;25(34):6340–5. doi: 10.1021/acs.orglett.3c02265 (PMC10476241; doi:10.1021/acs.orglett.3c02265)
Supplement: Supplementary file 1 — ol3c02265_si_001.zip [file ol3c02265_si_001.zip › coordinates/water/MeNC_DFP_IM1.xyz]

35
C17N3H13F2
C       -0.164445000      0.346465000     -0.501259000
C        1.094819000      0.454097000      0.420639000
C       -1.239624000      0.175110000      0.501003000
N        0.544076000      0.496114000      1.811875000
N       -0.745882000      0.314995000      1.715566000
F       -0.055951000     -0.661586000     -1.415373000
F       -0.304989000      1.478299000     -1.284173000
C       -2.641706000     -0.066637000      0.196486000
C       -3.094851000     -0.094645000     -1.132631000
C       -3.580721000     -0.276391000      1.221799000
C       -4.436012000     -0.324470000     -1.422597000
H       -2.399399000      0.066960000     -1.948546000
C       -4.917667000     -0.500063000      0.924435000
H       -3.251806000     -0.262702000      2.253907000
C       -5.357440000     -0.527364000     -0.399371000
H       -4.760410000     -0.341629000     -2.456953000
H       -5.623231000     -0.657520000      1.732621000
H       -6.401632000     -0.705005000     -0.627220000
C        2.085561000     -0.676902000      0.199631000
C        1.844510000     -1.893529000      0.835859000
C        3.166958000     -0.541279000     -0.666864000
C        2.693474000     -2.970347000      0.608142000
H        0.996956000     -1.992591000      1.504137000
C        4.019195000     -1.620983000     -0.884802000
H        3.354560000      0.397083000     -1.178996000
C        3.784222000     -2.834895000     -0.248211000
H        2.504210000     -3.915697000      1.102728000
H        4.864705000     -1.509219000     -1.552951000
H        4.448199000     -3.674243000     -0.418100000
C        1.720989000      1.754613000      0.230152000
N        2.202076000      2.786459000      0.168650000
C        2.803068000      4.081808000      0.086476000
H        2.605021000      4.604208000      1.019705000
H        3.871416000      3.944738000     -0.064655000
H        2.356022000      4.604711000     -0.755724000
