# Supplementary material for: Orthogonal Inverse-Electron-Demand Cycloaddition Reactions Controlled by Frontier Molecular Orbital Interactions
Source: Org Lett. 2023 Aug 17;25(34):6340–5. doi: 10.1021/acs.orglett.3c02265 (PMC10476241; doi:10.1021/acs.orglett.3c02265)
Supplement: Supplementary file 1 — ol3c02265_si_001.zip [file ol3c02265_si_001.zip › coordinates/water/MeNC_DFP_IM2.xyz]

35
C17N3H13F2
C       -0.074421000     -0.709038000      0.721067000
C       -1.110583000     -0.327913000     -0.368941000
C        0.976059000     -0.359188000     -0.373124000
N       -0.706942000     -1.319338000     -1.398105000
N        0.543095000     -1.335241000     -1.400206000
F       -0.085988000     -1.960691000      1.199612000
F       -0.061269000      0.116595000      1.780552000
C        2.424802000     -0.219566000     -0.079070000
C        3.354504000     -1.131093000     -0.578501000
C        2.847896000      0.821177000      0.752636000
C        4.701900000     -0.993390000     -0.255690000
H        3.030286000     -1.942464000     -1.218069000
C        4.192875000      0.950857000      1.075592000
H        2.125076000      1.534856000      1.135366000
C        5.122649000      0.044299000      0.569916000
H        5.421718000     -1.700836000     -0.650078000
H        4.516131000      1.761286000      1.718002000
H        6.172181000      0.148209000      0.819070000
C       -2.556694000     -0.116402000     -0.114711000
C       -2.957102000      0.979027000      0.654732000
C       -3.512375000     -1.009590000     -0.600933000
C       -4.304917000      1.179386000      0.931503000
H       -2.216521000      1.672951000      1.036307000
C       -4.860068000     -0.801999000     -0.323787000
H       -3.206155000     -1.862468000     -1.193658000
C       -5.258279000      0.290654000      0.440982000
H       -4.609910000      2.031192000      1.527697000
H       -5.598718000     -1.496749000     -0.705717000
H       -6.308735000      0.449457000      0.654880000
C       -0.063686000      0.761096000     -0.727132000
N       -0.138498000      1.940145000     -1.107778000
C        1.078092000      2.689609000     -1.412722000
H        1.951688000      2.052965000     -1.549356000
H        0.900128000      3.263720000     -2.320467000
H        1.260655000      3.398229000     -0.603745000
