# Supplementary material for: Orthogonal Inverse-Electron-Demand Cycloaddition Reactions Controlled by Frontier Molecular Orbital Interactions
Source: Org Lett. 2023 Aug 17;25(34):6340–5. doi: 10.1021/acs.orglett.3c02265 (PMC10476241; doi:10.1021/acs.orglett.3c02265)
Supplement: Supplementary file 1 — ol3c02265_si_001.zip [file ol3c02265_si_001.zip › coordinates/water/MeNC_DFP_P.xyz]

33
C17NH13F2
C       -0.101450000      1.331743000      1.307467000
C       -0.871685000      1.051064000      0.088405000
C        0.820627000      0.931391000      0.239793000
F       -0.257030000      0.483466000      2.345119000
F       -0.058756000      2.583694000      1.843465000
C        1.741134000     -0.206696000      0.194602000
C        1.954389000     -0.882887000     -1.012447000
C        2.412822000     -0.615380000      1.351232000
C        2.827374000     -1.962616000     -1.055815000
H        1.432645000     -0.567576000     -1.909954000
C        3.290438000     -1.691926000      1.297155000
H        2.257026000     -0.084980000      2.283470000
C        3.497629000     -2.367392000      0.096952000
H        2.987351000     -2.486820000     -1.990464000
H        3.814116000     -2.002369000      2.193468000
H        4.181755000     -3.206932000      0.059024000
C       -1.932347000      0.058767000     -0.103916000
C       -2.027326000     -0.646257000     -1.308608000
C       -2.853350000     -0.182393000      0.920453000
C       -3.033132000     -1.588944000     -1.480678000
H       -1.312978000     -0.458691000     -2.102159000
C       -3.861795000     -1.121256000      0.737220000
H       -2.785457000      0.371396000      1.849713000
C       -3.952087000     -1.826347000     -0.460424000
H       -3.101951000     -2.136959000     -2.412793000
H       -4.577964000     -1.301219000      1.530057000
H       -4.738563000     -2.558702000     -0.599734000
C        0.097084000      1.607344000     -0.828611000
N        0.204532000      2.122605000     -1.977862000
C        1.572251000      2.279132000     -2.467646000
H        2.319024000      2.187349000     -1.673369000
H        1.779192000      1.523333000     -3.228951000
H        1.672703000      3.255406000     -2.941329000
