# Supplementary material for: Orthogonal Inverse-Electron-Demand Cycloaddition Reactions Controlled by Frontier Molecular Orbital Interactions
Source: Org Lett. 2023 Aug 17;25(34):6340–5. doi: 10.1021/acs.orglett.3c02265 (PMC10476241; doi:10.1021/acs.orglett.3c02265)
Supplement: Supplementary file 1 — ol3c02265_si_001.zip [file ol3c02265_si_001.zip › coordinates/water/MeNC_DFP_TS1.xyz]

35
C17N3H13F2
C       -0.185405000     -0.588230000     -0.258065000
C        0.973433000      0.118351000      0.463542000
C       -1.327244000     -0.030580000      0.557291000
N        0.536659000      0.439501000      1.698131000
N       -0.849718000      0.460766000      1.654199000
F       -0.072500000     -1.938531000     -0.070200000
F       -0.249074000     -0.411704000     -1.596712000
C       -2.747146000     -0.188155000      0.248219000
C       -3.155287000     -1.037444000     -0.787020000
C       -3.715426000      0.505324000      0.987389000
C       -4.508372000     -1.196764000     -1.069866000
H       -2.422660000     -1.583853000     -1.369963000
C       -5.062690000      0.341985000      0.699936000
H       -3.402897000      1.173826000      1.780591000
C       -5.464801000     -0.509835000     -0.329262000
H       -4.812985000     -1.860037000     -1.870779000
H       -5.803737000      0.883677000      1.276090000
H       -6.517947000     -0.632537000     -0.553036000
C        2.370796000     -0.364799000      0.254495000
C        3.157419000     -0.711366000      1.352174000
C        2.874904000     -0.512039000     -1.040196000
C        4.445109000     -1.200342000      1.153654000
H        2.757561000     -0.604397000      2.352215000
C        4.158598000     -1.007206000     -1.233182000
H        2.270421000     -0.230740000     -1.896488000
C        4.946011000     -1.350288000     -0.135994000
H        5.054357000     -1.468172000      2.008708000
H        4.545475000     -1.121030000     -2.238714000
H        5.948483000     -1.733135000     -0.287524000
C        0.906909000      1.679972000     -0.462615000
N        1.156859000      2.800309000     -0.561696000
C        1.460734000      4.191954000     -0.673043000
H        1.393298000      4.638179000      0.316829000
H        2.469824000      4.291070000     -1.066493000
H        0.743109000      4.651998000     -1.348404000
