# Supplementary material for: Orthogonal Inverse-Electron-Demand Cycloaddition Reactions Controlled by Frontier Molecular Orbital Interactions
Source: Org Lett. 2023 Aug 17;25(34):6340–5. doi: 10.1021/acs.orglett.3c02265 (PMC10476241; doi:10.1021/acs.orglett.3c02265)
Supplement: Supplementary file 1 — ol3c02265_si_001.zip [file ol3c02265_si_001.zip › coordinates/water/MeNC_DFP_TS2.xyz]

35
C17N3H13F2
C       -0.034905000     -0.917841000     -0.061021000
C        1.046896000      0.022409000      0.471055000
C       -1.134402000     -0.075580000      0.545757000
N        0.621476000      0.280245000      1.823748000
N       -0.671645000      0.274572000      1.788489000
F        0.030766000     -2.190974000      0.412765000
F       -0.048571000     -1.025502000     -1.412239000
C       -2.565659000     -0.184536000      0.259044000
C       -3.048119000     -1.134249000     -0.649287000
C       -3.470664000      0.682098000      0.886124000
C       -4.411124000     -1.219634000     -0.915765000
H       -2.364578000     -1.816279000     -1.142175000
C       -4.829984000      0.589262000      0.618552000
H       -3.100872000      1.431348000      1.576628000
C       -5.305958000     -0.361182000     -0.283808000
H       -4.773088000     -1.962224000     -1.617240000
H       -5.520673000      1.264564000      1.110116000
H       -6.366754000     -0.428860000     -0.494325000
C        2.501393000     -0.159847000      0.217994000
C        3.395481000      0.808935000      0.677186000
C        2.972991000     -1.277525000     -0.470350000
C        4.758795000      0.652209000      0.459037000
H        3.020370000      1.681631000      1.201097000
C        4.340065000     -1.429753000     -0.684645000
H        2.286374000     -2.032855000     -0.835113000
C        5.232391000     -0.467997000     -0.221300000
H        5.451291000      1.404713000      0.816982000
H        4.705187000     -2.301027000     -1.215148000
H        6.295703000     -0.588378000     -0.392346000
C        0.327068000      1.236775000     -0.254965000
N        0.443810000      2.275258000     -0.780842000
C       -0.059331000      3.448766000     -1.434102000
H        0.303739000      4.324069000     -0.900357000
H        0.326466000      3.462441000     -2.451233000
H       -1.148000000      3.424766000     -1.438430000
