# Supplementary material for: Orthogonal Inverse-Electron-Demand Cycloaddition Reactions Controlled by Frontier Molecular Orbital Interactions
Source: Org Lett. 2023 Aug 17;25(34):6340–5. doi: 10.1021/acs.orglett.3c02265 (PMC10476241; doi:10.1021/acs.orglett.3c02265)
Supplement: Supplementary file 1 — ol3c02265_si_001.zip [file ol3c02265_si_001.zip › coordinates/water/MeNC_DFP_TS3.xyz]

35
C17N3H13F2
C        0.021336000     -1.031061000     -0.073727000
C        1.082666000      0.009334000      0.507076000
C       -1.004905000      0.019855000     -0.025517000
N        0.823642000     -0.124272000      2.031755000
N       -0.201826000     -0.189872000      2.477334000
F       -0.174645000     -2.195146000      0.596656000
F        0.472521000     -1.420787000     -1.311321000
C       -2.445608000     -0.074769000     -0.139079000
C       -3.037815000     -1.225775000     -0.687808000
C       -3.290225000      0.948663000      0.326156000
C       -4.420519000     -1.340978000     -0.775720000
H       -2.408503000     -2.028821000     -1.057651000
C       -4.670077000      0.832604000      0.221810000
H       -2.855846000      1.828834000      0.787009000
C       -5.246458000     -0.312072000     -0.328667000
H       -4.854323000     -2.237796000     -1.203695000
H       -5.301396000      1.635846000      0.585115000
H       -6.323626000     -0.402147000     -0.402409000
C        2.506243000     -0.000536000      0.113998000
C        3.212012000      1.196871000     -0.023415000
C        3.151777000     -1.225410000     -0.086449000
C        4.557473000      1.166434000     -0.369909000
H        2.705240000      2.138762000      0.138530000
C        4.496047000     -1.248386000     -0.433246000
H        2.606755000     -2.155056000      0.034046000
C        5.197262000     -0.052990000     -0.577678000
H        5.105952000      2.094130000     -0.479072000
H        4.996334000     -2.196221000     -0.589962000
H        6.245831000     -0.072896000     -0.850989000
C       -0.018050000      1.049666000      0.077271000
N        0.183943000      2.293194000     -0.118997000
C       -0.884821000      3.020534000     -0.789589000
H       -1.511319000      3.529017000     -0.050275000
H       -0.443923000      3.790858000     -1.422513000
H       -1.520398000      2.373633000     -1.399843000
