# Supplementary material for: Orthogonal Inverse-Electron-Demand Cycloaddition Reactions Controlled by Frontier Molecular Orbital Interactions
Source: Org Lett. 2023 Aug 17;25(34):6340–5. doi: 10.1021/acs.orglett.3c02265 (PMC10476241; doi:10.1021/acs.orglett.3c02265)
Supplement: Supplementary file 1 — ol3c02265_si_001.zip [file ol3c02265_si_001.zip › coordinates/water/MeNC_TCK_IM1.xyz]

23
C9NH7O2Cl4
C        1.048624000      0.378006000      0.037516000
C        0.086129000     -0.799023000     -0.475547000
C        0.037018000      1.395895000      0.458388000
C       -0.175092000     -1.667248000      0.678035000
N       -0.498843000     -2.294501000      1.574226000
C       -0.880342000     -3.086539000      2.702161000
H       -1.942266000     -3.304531000      2.616416000
H       -0.290086000     -3.999836000      2.684594000
H       -0.672578000     -2.507839000      3.599489000
C       -1.151441000      1.107736000     -0.140606000
C       -1.158622000     -0.104971000     -0.884969000
Cl      -2.519979000      2.151011000     -0.087515000
Cl      -2.629635000     -1.086995000     -0.964686000
Cl       0.583258000      2.972052000      0.931094000
Cl       0.859331000     -1.873074000     -1.718284000
O        1.845027000      0.829338000     -1.022860000
O        1.912892000     -0.036715000      1.054052000
C        3.137690000     -0.456075000      0.431256000
C        3.213464000      0.446487000     -0.794204000
H        3.592167000     -0.068654000     -1.675854000
H        3.791597000      1.350733000     -0.602888000
H        3.077378000     -1.513754000      0.168569000
H        3.947193000     -0.292116000      1.138025000
