# Supplementary material for: Orthogonal Inverse-Electron-Demand Cycloaddition Reactions Controlled by Frontier Molecular Orbital Interactions
Source: Org Lett. 2023 Aug 17;25(34):6340–5. doi: 10.1021/acs.orglett.3c02265 (PMC10476241; doi:10.1021/acs.orglett.3c02265)
Supplement: Supplementary file 1 — ol3c02265_si_001.zip [file ol3c02265_si_001.zip › coordinates/water/MeNC_TCK_P.xyz]

23
C9NH7O2Cl4
C        0.964845000     -0.271801000     -0.434050000
C        0.009100000     -0.957527000      0.611792000
C        0.131513000      1.004190000     -0.001648000
C        0.151764000      0.351325000      1.411781000
N        0.264009000      0.617568000      2.621461000
C        0.386215000      2.014852000      3.036629000
H       -0.040431000      2.713326000      2.317482000
H       -0.118456000      2.133182000      3.993230000
H        1.441797000      2.246210000      3.185646000
C       -1.342182000     -0.700033000     -0.047454000
C       -1.262876000      0.572953000     -0.442059000
Cl       0.360697000     -2.524368000      1.280122000
Cl       0.698785000      2.604480000     -0.398398000
Cl      -2.385786000      1.533609000     -1.281932000
Cl      -2.597069000     -1.830920000     -0.232642000
O        2.289695000     -0.190760000     -0.045174000
O        0.899267000     -0.721747000     -1.736189000
C        3.080579000     -0.859509000     -1.049539000
C        2.231529000     -0.656802000     -2.285010000
H        4.052205000     -0.374857000     -1.092371000
H        3.180097000     -1.914167000     -0.787273000
H        2.389404000      0.325240000     -2.734017000
H        2.330047000     -1.445377000     -3.026216000
