# Supplementary material for: Orthogonal Inverse-Electron-Demand Cycloaddition Reactions Controlled by Frontier Molecular Orbital Interactions
Source: Org Lett. 2023 Aug 17;25(34):6340–5. doi: 10.1021/acs.orglett.3c02265 (PMC10476241; doi:10.1021/acs.orglett.3c02265)
Supplement: Supplementary file 1 — ol3c02265_si_001.zip [file ol3c02265_si_001.zip › coordinates/water/MeNC_TCK_TS1.xyz]

23
C9NH7O2Cl4
C        1.172310144     -0.247720144      0.043579851
C       -0.250484846     -0.887627995     -0.205650750
C        0.725464288      1.153811716      0.344635135
C       -0.934322707     -1.092731149      1.038256471
N       -1.849916726     -1.198838144      1.758171010
C       -3.081838726     -1.287787572      2.513848716
H       -3.610422870     -0.344989144      2.389760288
H       -3.653751442     -2.115380428      2.093228861
H       -2.841644731     -1.473018000      3.557897861
C       -0.432828856      1.372049861     -0.352894284
C       -0.937625288      0.202874995     -0.967179279
O        2.033616149     -0.274734712     -1.072473716
O        1.805952856     -0.956279856      1.073107139
C        3.171809000     -1.186334428      0.696058428
C        3.085530716     -1.226072000     -0.813360572
Cl       1.853815856      2.332056856      0.909114572
Cl      -1.197896572      2.908536572     -0.483749000
Cl      -2.628781712     -0.008386000     -1.352646716
Cl      -0.186274144     -2.470296000     -1.062459144
H        3.496795284     -2.122490428      1.144056572
H        3.792415428     -0.354772000      1.046586000
H        2.794018000     -2.211853428     -1.181424572
H        3.986808861     -0.879384288     -1.313828000
