# Supplementary material for: Orthogonal Inverse-Electron-Demand Cycloaddition Reactions Controlled by Frontier Molecular Orbital Interactions
Source: Org Lett. 2023 Aug 17;25(34):6340–5. doi: 10.1021/acs.orglett.3c02265 (PMC10476241; doi:10.1021/acs.orglett.3c02265)
Supplement: Supplementary file 1 — ol3c02265_si_001.zip [file ol3c02265_si_001.zip › coordinates/water/MeNC_TCK_TS2.xyz]

23
C9NH7O2Cl4
C        1.144950000      0.050281000     -0.096498000
C       -0.038292000     -0.931094000     -0.312719000
C        0.246079000      1.120414000      0.480419000
C       -0.470587000     -0.975489000      1.179833000
N       -1.051137000     -1.496633000      2.040172000
C       -1.641177000     -1.803346000      3.304582000
H       -1.510250000     -0.953554000      3.972941000
H       -2.697883000     -2.012027000      3.153500000
H       -1.145979000     -2.684425000      3.707035000
O        2.103453000     -0.431012000      0.799106000
O        1.802640000      0.371535000     -1.293320000
C       -0.907001000      1.129526000     -0.350498000
C       -1.070440000     -0.092721000     -0.959708000
C        3.218875000      0.262291000     -1.074547000
C        3.287849000     -0.749370000      0.048699000
Cl       0.980604000      2.592861000      1.056316000
Cl       0.322553000     -2.520292000     -0.960036000
Cl      -2.038400000      2.415199000     -0.416641000
Cl      -2.549271000     -0.736123000     -1.567470000
H        3.231623000     -1.775708000     -0.319058000
H        4.145731000     -0.623311000      0.704531000
H        3.684732000     -0.072892000     -1.998384000
H        3.616434000      1.233243000     -0.772314000
