# Supplementary material for: Orthogonal Inverse-Electron-Demand Cycloaddition Reactions Controlled by Frontier Molecular Orbital Interactions
Source: Org Lett. 2023 Aug 17;25(34):6340–5. doi: 10.1021/acs.orglett.3c02265 (PMC10476241; doi:10.1021/acs.orglett.3c02265)
Supplement: Supplementary file 1 — ol3c02265_si_001.zip [file ol3c02265_si_001.zip › coordinates/water/N2.xyz]

2
N2
N        0.000000000      0.000000000      0.544953000
N        0.000000000      0.000000000     -0.544953000
