# Supplementary material for: Orthogonal Inverse-Electron-Demand Cycloaddition Reactions Controlled by Frontier Molecular Orbital Interactions
Source: Org Lett. 2023 Aug 17;25(34):6340–5. doi: 10.1021/acs.orglett.3c02265 (PMC10476241; doi:10.1021/acs.orglett.3c02265)
Supplement: Supplementary file 1 — ol3c02265_si_001.zip [file ol3c02265_si_001.zip › coordinates/water/TCK.xyz]

17
C7H4O2Cl4
C       -0.965958000     -0.000006000      0.000011000
C        0.002355000     -1.183224000     -0.000041000
C        0.002344000      1.183221000      0.000043000
C        1.257766000     -0.747094000     -0.000042000
C        1.257759000      0.747103000      0.000014000
Cl      -0.579192000      2.782741000      0.000115000
Cl      -0.579166000     -2.782749000     -0.000099000
Cl       2.686923000      1.678711000      0.000038000
Cl       2.686938000     -1.678689000     -0.000099000
O       -1.778203000      0.000039000     -1.136266000
O       -1.778180000     -0.000059000      1.136305000
C       -3.167241000      0.000055000      0.764886000
C       -3.167256000     -0.000066000     -0.764820000
H       -3.632708000     -0.893186000     -1.179104000
H       -3.632858000      0.892912000     -1.179240000
H       -3.632839000     -0.892921000      1.179315000
H       -3.632680000      0.893177000      1.179179000
